# Supplementary material for: Distribution and Genetic Lineages of the Craspedacusta sowerbii Species Complex (Cnidaria, Olindiidae) in Italy
Source: Biology (Basel). 2024 Mar 22;13(4):202. doi: 10.3390/biology13040202 (PMC11048658; doi:10.3390/biology13040202)
Supplement: Supplementary file 1 [file biology-13-00202-s001.zip]

Archive with 1 entries (1 files):
- biology-2888692-supplementary.pdf
